# Supplementary material for: The evolution of mini-chromosomes in the fungal genus Colletotrichum
Source: mBio. 2023 Jun 7;14(4):e00629-23. doi: 10.1128/mbio.00629-23 (PMC10470602; doi:10.1128/mbio.00629-23)
Supplement: TABLE S1 — Summary of PacBio sequencing details for 17 isolates of different Colletotrichum spp. [file mbio.00629-23-s0005.xlsx]

## Sheet: Sheet1
Strain	Species	# of subreads	Subreads total bases (Gb)	Subreads coverage	Average subreads length (bp)	Subreads N50 (bp)	# of chromosomes	N50 scaffold length (Mb)	Consensus quality (QV) scoreb	complete buscos rate(%) n=758
				deptha
YN56-1-1	C. siamense	1451539	14.28	205.45	9840	13552	17	5.2	67.65	99.2
YN55-1	C. asianum	2101063	10.76	140.95	5119	12575	13	5.57	57.38	99.5
HN47-2	C. fructicola	1615257	16	242.64	9902	13417	12	4.92	64.53	99.3
GD10-1	C. siamense	1630372	16.69	256.64	10237	14576	14	5	67.26	99.2
GZ15-1	C. gloeosporioides	1757011	13.76	197.3	7832	12973	18	5.2	65.45	99.2
FJ11-1	C. asianum	1719520	16.36	218.2	10458	13179	18	5.98	53.94	99.3
QZ-3	C. fructicola	700949	5.12	73.06	7305	10320	13	4.9	48.69	99.1
GZ14-2	C. fructicola	1364568	15.96	254.47	11694	14011	14	4.9	Inf	99.5
HN32-1	C. tropicale	2147049	12.73	193.8	5928	11345	13	5.04	Inf	99.2
HN42-2	C. gigasporum	1563882	15.32	236.59	9799	12035	10	5.48	Inf	99.2
YN31-4	C. cliviae	1701747	15.25	257.92	8964	10713	9	6.46	Inf	98.9
YN32-6	C. endophytica	1368996	14.34	203.14	10479	13312	21	5.17	Inf	99.3
YN33-1	C. liaoningense	1577630	15.29	267.86	9692	13573	13	4.64	Inf	99.2
YN51-1	C. scovillei	1688751	11	187.77	6514	8117	16	4.39	Inf	99.3
HN23-5	C. cordylinicola	1463177	15.45	223.96	10559	14145	20	5.28	Inf	98.1
GZ23-3	C. musae	1767372	17.57	213.61	9939	13507	16	6.12	Inf	98.9
PLG3-2	C. horii	2206178	20.8	246.05	9429	11661	18	6.45	Inf	99.3
a Mean value of mapped subreads coverage. b Consensus quality (QV) = − 10 log10 E for a probability of error E at each base in the assembly . Q40 corresponds to 99.99% accuracy. Inf means no base error in this assembly.
