# Supplementary material for: The evolution of mini-chromosomes in the fungal genus Colletotrichum
Source: mBio. 2023 Jun 7;14(4):e00629-23. doi: 10.1128/mbio.00629-23 (PMC10470602; doi:10.1128/mbio.00629-23)
Supplement: TABLE S2 — Genome assembly details of Colletotrichum strains sequenced in this study. [file mbio.00629-23-s0006.xlsx]

## Sheet: Sheet1
Strains	Species		FALCONa			MECAT2b		Quickmergec		Remove repeat contigsd		FinisherSCe	Genome size (Mb)		Complete buscos rate(%) n=758		N50 scaffold length (Mb)
YN56-1-1		C. siamense		22	48		21		19		17		60.4	99.2		5.2
YN55-1		C. asianum		38	28		27		13		13		62.7	99.5		5.57
HN47-2		C. fructicola		19	15		15		13		12		57.6	99.3		4.92
GD10-1		C. siamense		14	19		14		14		14		56.2	99.2		5
GZ15-1		C. gloeosporioides		33	50		28		20		18		57.8	99.2		5.2
FJ11-1		C. asianum		64	41		32		22		18		66.1	99.3		5.98
QZ-3		C. fructicola		21	27		15		13		13		57.5	99.1		4.9
GZ14-2		C. karstii		76	71		51		16		14		57.2	99.5		4.9
HN32-1		C. tropicale		16	23		16		13		13		56.9	99.2		5.04
HN42-2		C. gigasporum		57	37		33		10		10		57.9	99.2		5.48
YN31-4		C. cliviae		62	30		37		10		9		52.1	98.9		6.46
YN32-6		C. endophytica		52	44		41		22		21		61.4	99.3		5.17
YN33-1		C. liaoningense		38	20		27		14		13		51.9	99.2		4.64
YN51-1		C. scovillei		359	138		244		21		16		52.6	99.3		4.39
HN23-5		C. cordylinicola		89	33		59		21		20		61.6	98.1		5.28
GZ23-3		C. musae		130	33		88		17		16		60.5	98.9		6.12
PLG3-2		C.horii		34	39		26		21		18		74.3	99.3		6.45
Numbers in a,b,c,d,e columns denote the contig/scaffold counts at this assembling step
