# Supplementary material for: The evolution of mini-chromosomes in the fungal genus Colletotrichum
Source: mBio. 2023 Jun 7;14(4):e00629-23. doi: 10.1128/mbio.00629-23 (PMC10470602; doi:10.1128/mbio.00629-23)
Supplement: TABLE S3 — Strand-specific RNA-seq reads mapping information of mango anthracnose dominant strains at different stages. [file mbio.00629-23-s0007.xlsx]

## Sheet: Sheet1
Species/strain	Growth stage	Replicates	Filtered reads	Mapping rate (%)
C. asianum YN55-1	Hypha 5 days	Rep1	25332824	97.61
		Rep2	25421830	97.47
		Rep3	24326806	96.73
	Infection 5 days	Rep1	37956172	1.82
		Rep2	38693074	5.71
		Rep3	38907583	0.3
C. asianum FJ11-1	Hypha 5 days	Rep1	50878563	98.8
		Rep2	35594663	98.99
		Rep3	38188007	98.91
	Infection 5 days	Rep1	47117779	24.1
		Rep2	43106952	17.35
		Rep3	44993155	12.61
C. siamense YN56-1-1	Conidium 7 days	Rep1	21653133	98.84
		Rep2	21317474	98.6
		Rep3	23814600	98.64
	Hypha 5 days	Rep1	33100063	98.53
		Rep2	27364829	98.7
		Rep3	27361666	98.68
	Infection 3 days	Rep1	52637484	0.96
		Rep2	51422474	1.28
		Rep3	51543913	2.51
	Infection 5 days	Rep1	37956172	1.66
		Rep2	38693074	4.73
		Rep3	38907583	0.27
C. siamense GD10-1	Conidium 7 days	Rep1	31382994	85.09
		Rep2	35419721	92.3
		Rep3	29238339	88.83
	Hypha 5 days	Rep1	31735065	97.95
		Rep2	24360773	97.93
		Rep3	28322049	98.29
	Infection 3 days	Rep1	53460689	0.08
		Rep2	52948003	0.18
		Rep3	55524915	0.09
	Infection 5 days	Rep1	36269911	17.87
		Rep2	36360687	21.17
		Rep3	37454941	6.32
C. fructicola HN47-2	Hypha 5 days	Rep1	30617194	98.13
		Rep2	25690145	98.34
		Rep3	32258359	98.88
	Infection 5 days	Rep1	39257285	7.42
		Rep2	33046999	2.98
		Rep3	38905071	11.44
C. gloeosporioides GZ15-1	Hypha 5 days	Rep1	36285222	83.43
		Rep2	38054670	90
	Infection 5 days	Rep1	45604328	6.14
		Rep2	47822181	7.74
		Rep3	46239884	8.33
