# Supplementary material for: The evolution of mini-chromosomes in the fungal genus Colletotrichum
Source: mBio. 2023 Jun 7;14(4):e00629-23. doi: 10.1128/mbio.00629-23 (PMC10470602; doi:10.1128/mbio.00629-23)
Supplement: TABLE S4 — Features of mini-chromosomes. [file mbio.00629-23-s0008.xlsx]

## Sheet: Sheet1
Strain	# of mini-chromosomes	Chromosome ID	Chromosome size (Mb)
C.fructicola QZ-3	3	11	1.05
		12	0.78
		13	0.62
C.fructicola Nara gc5	2
		12	0.83
C.fructicola 1104-7	2	12	0.92
		13	0.63
C. fructicola GZ14-2	3	12	0.62
		13	0.42
		14	0.36
C.fructicola HN47-2	2	11	1.45
		12	0.68
C.siamense YN56-1-1	7	11	0.76
		12	0.63
		13	0.53
		14	0.52
		15	0.44
		16	0.41
		17	0.38
C.siamense GD10-1	4	11	0.48
		12	0.42
		13	0.36
		14	0.34
C. tropicale HN32-1	3	11	0.6
		12	0.51
		13	0.47
C.endophytica YN32-6	8	12	0.66
		13	0.63
		14	0.54
		15	0.52
		16	0.5
		17	0.48
		19	0.46
		20	0.45
C.asianum YN55-1	3	11	0.68
		12	0.52
		13	0.51
C.asianum FJ11-1	6	11	1.19
		12	0.94
		13	0.64
		14	0.92
		15	0.56
		16	0.53
C.gloeosporioides GZ15-1	6	11	0.47
		12	0.46
		13	0.42
		14	0.41
		15	0.39
		16	0.37
C.gloeosporioides SMCG1#C	7	2	0.72
		5	0.56
		6	0.41
		7	0.49
		8	0.71
		9	0.43
		13	0.49
C. cordylinicola HN23-5	8	12	0.46
		13	0.44
		14	0.38
		15	0.34
		16	0.32
		17	0.32
		18	0.32
		19	0.27
C.horii PLG3-2	7	12	0.76
		13	0.65
		14	0.55
		15	0.49
		16	0.48
		17	0.47
		18	0.38
C. musae GZ23-3	4	11	0.73
		12	0.6
		13	0.59
		14	0.56
C.acutatum KC05	1	21	0.65
C.scovillei YN51-1	1	15	0.47
C.destructivum YC1	1	56	0.84
C.lentis CT-30	3	6	1.52
		8	0.87
		13	0.39
C.higginsianum IMI 349063	2	24	0.65
		25	0.6
