# Supplementary material for: The evolution of mini-chromosomes in the fungal genus Colletotrichum
Source: mBio. 2023 Jun 7;14(4):e00629-23. doi: 10.1128/mbio.00629-23 (PMC10470602; doi:10.1128/mbio.00629-23)
Supplement: TABLE S5 — Gene function of HGT genes from bacteria. [file mbio.00629-23-s0009.xlsx]

## Sheet: Sheet1
GeneID	Function	Assigned GO term
CMUGZ_13705	ATP-binding protein	GO:0005524,GO:0016887
CMUGZ_13706	phage tail sheath family protein	-
CMUGZ_13707	sugar ABC transporter ATP-binding protein	GO:0005524,GO:0042626
CMUGZ_13708	sugar ABC transporter ATP-binding protein	GO:0005524,GO:0042626
CMUGZ_13712	response regulator transcription factor	GO:0006355,GO:0000160,GO:0003677
CMUGZ_13714	phage late control D family protein	-
CMUGZ_13715	hypothetical protein	-
CMUGZ_13716	putative baseplate assembly protein	-
CMUGZ_13717	putative baseplate assembly protein	-
CMUGZ_13718	hypothetical protein	-
CMUGZ_13722	hypothetical protein	-
CMUGZ_13723	DUF4157 domain-containing protein	-
CMUGZ_13724	DUF4157 domain-containing protein	-
CMUGZ_13748	P-type conjugative transfer ATPase TrbB	GO:0005737,GO:0000746
CMUGZ_13751	sugar phosphate isomerase/epimerase	-
CMUGZ_13752	Ti-type conjugative transfer relaxase TraA	GO:0005524
CMUGZ_13753	hypothetical protein	-
CMUGZ_13754	hypothetical protein	-
CMUGZ_13755	hypothetical protein	-
CMUGZ_13757	error-prone DNA polymerase	GO:0006260,GO:0003887,GO:0003824,GO:0008408
CMUGZ_13759	site-specific integrase	GO:0003677,GO:0015074,GO:0006310
CMUGZ_13760	hypothetical protein	-
CMUGZ_13761	helix-turn-helix domain-containing protein	-
CMUGZ_13763	ABC transporter permease	GO:0055085,GO:0016020
CMUGZ_13764	ABC transporter substrate-binding protein	-
CMUGZ_13784	alpha/beta hydrolase	GO:0016787
