# Supplementary material for: The evolution of mini-chromosomes in the fungal genus Colletotrichum
Source: mBio. 2023 Jun 7;14(4):e00629-23. doi: 10.1128/mbio.00629-23 (PMC10470602; doi:10.1128/mbio.00629-23)
Supplement: TABLE S6 — Summary of primers used in this study for FJ11-1 CASFJ_18279 gene knockout and complementation assay. [file mbio.00629-23-s0010.xlsx]

## Sheet: Sheet1
Primer ID	Sequences
18279F1S	AAGCTTACACGAAGGTTGGACGAAG
18279F1A	GTCGACACTAAGAAAGTCTGGGAGGGA
18279F2S	TCTAGACTGTATAATCCAAGGGTGCG
18279F2A	GGTACCGCTAAATCAGAGGATGCGAGT
Δ18279F1S	ATGCAACGCTGGAAGTAAGC
Δ18279F1A	AGTGCCGATAAACATAACGATC
Δ18279F2S	ACTCGCCGATAGTGGAAACC
Δ18279F2A	AGTTAGGACGCTAAATCAGAGGAT
Δ18279S	TCGGCCCAAACAGACAAG
Δ18279A	CAAGGAAATAAGCACGGATACA
18279comS	CGGGATCCCTCATTAGAACCGCCAGGAA
18279comA	CGGGATCCATGGGATAGGCAACACTCG
Δ18279comS	ATTCACGGAACTCACCGACC
Δ18279comA	GCGAAACCATTTTGGCACCT
